# Supplementary material for: ﻿Notes on two species of Massuria Thorell, 1887 (Arachnida, Araneae, Thomisidae) from China with description of a new species
Source: Zookeys. 2023 Aug 18;1175:299–310. doi: 10.3897/zookeys.1175.105446 (PMC10457674; doi:10.3897/zookeys.1175.105446)
Supplement: XML Treatment for Massuria bandian [file zookeys.1175.105446-treatment1.xml]

<!DOCTYPE tp:taxon-treatment
  PUBLIC "-//TaxonX//DTD Taxonomic Treatment Publishing DTD v0 20100105//EN" "tax-treatment-NSO.dtd">
<tp:taxon-treatment xmlns:tp="http://www.plazi.org/taxpub"><tp:treatment-meta><kwd-group><label>Taxon classification</label><kwd>
                <named-content content-type="kingdom">Animalia</named-content>
              </kwd><kwd>
                <named-content content-type="order">Araneae</named-content>
              </kwd><kwd>
                <named-content content-type="family">Thomisidae</named-content>
              </kwd></kwd-group><mixed-citation publication-type="journal"><person-group><name><surname>Li</surname><given-names>Cong-zheng</given-names></name><name><surname>Yao</surname><given-names>Yan-bin</given-names></name><name><surname>Xiao</surname><given-names>Yong-hong</given-names></name><name><surname>Xu</surname><given-names>Xiang</given-names></name><name><surname>Liu</surname><given-names>Ke-ke</given-names></name></person-group><article-title>﻿Notes on two species of <italic><tp:taxon-name><tp:taxon-name-part taxon-name-part-type="genus" reg="Massuria">Massuria</tp:taxon-name-part></tp:taxon-name></italic> Thorell, 1887 (<tp:taxon-name><tp:taxon-name-part taxon-name-part-type="class">Arachnida</tp:taxon-name-part></tp:taxon-name>, <tp:taxon-name><tp:taxon-name-part taxon-name-part-type="order">Araneae</tp:taxon-name-part></tp:taxon-name>, <tp:taxon-name><tp:taxon-name-part taxon-name-part-type="family">Thomisidae</tp:taxon-name-part></tp:taxon-name>) from China with description of a new species</article-title><source>Zookeys</source><day>18</day><month>08</month><year>2023</year><volume>1175</volume><fpage>299</fpage><lpage>310</lpage><pub-id pub-id-type="doi">10.3897/zookeys.1175.105446</pub-id></mixed-citation></tp:treatment-meta><tp:nomenclature><label>﻿</label><tp:taxon-name>
              <object-id xmlns:xlink="http://www.w3.org/1999/xlink" content-type="arpha" xlink:type="simple">33844E50-F682-5F8B-8A8D-F0A000AF13C7</object-id>
              <tp:taxon-name-part taxon-name-part-type="genus" reg="Massuria">Massuria</tp:taxon-name-part>
              <tp:taxon-name-part taxon-name-part-type="species" reg="bandian">bandian</tp:taxon-name-part>
            </tp:taxon-name><tp:taxon-authority>Tang &amp; Li, 2010</tp:taxon-authority><xref ref-type="fig" rid="F1">Figs 1</xref><xref ref-type="fig" rid="F2">, 2</xref><tp:nomenclature-citation-list><tp:nomenclature-citation><tp:taxon-name>
                  <tp:taxon-name-part taxon-name-part-type="genus" reg="Massuria">Massuria</tp:taxon-name-part>
                  <tp:taxon-name-part taxon-name-part-type="species" reg="bandian">bandian</tp:taxon-name-part>
                </tp:taxon-name><comment>Tang &amp; Li, 2010b: 29, figs 18A–D, 19A–B (holotype not examined).</comment></tp:nomenclature-citation></tp:nomenclature-citation-list></tp:nomenclature><tp:treatment-sec sec-type="material" id="SECID0E5NAC"><title>Material examined.</title><p>1f, 9 m: China: Hainan Province: Ledong County, Jianfengling National Natural Reserve, Mingfenggu Scenic Spot, <named-content xmlns:xlink="http://www.w3.org/1999/xlink" content-type="dwc:verbatimCoordinates" xlink:type="simple"><named-content content-type="geo-json" specific-use="{&#34;type&#34;:&#34;Point&#34;,&#34;coordinates&#34;:[108.846619,18.740519]}" id="NCID0EHOAC" xlink:type="simple">18°44'25.87"N, 108°50'47.83"E</named-content></named-content>, 14 August 2010, G. Zheng leg. (Tho-132, HUN).</p></tp:treatment-sec><tp:treatment-sec sec-type="diagnosis" id="SECID0EMOAC"><title>Diagnosis.</title><p>The females of this species resemble that of <italic><tp:taxon-name><tp:taxon-name-part taxon-name-part-type="genus" reg="Massuria">Massuria</tp:taxon-name-part><tp:taxon-name-part taxon-name-part-type="species" reg="min">min</tp:taxon-name-part></tp:taxon-name></italic> sp. nov. (Fig. <xref ref-type="fig" rid="F5">5A, C, D</xref>) in having a triangular median plate, but differs from it by the carapace lacking dots (vs. present), the slightly parallel copulatory ducts (vs. W-shaped) and the C-shaped spermathecae (vs. fan-shaped) (Fig. <xref ref-type="fig" rid="F1">1A, C, D</xref>). Male can be easily distinguished from other <italic><tp:taxon-name><tp:taxon-name-part taxon-name-part-type="genus" reg="Massuria">Massuria</tp:taxon-name-part></tp:taxon-name></italic> species (<xref ref-type="bibr" rid="B19">Xu et al. 2008</xref>; <xref ref-type="bibr" rid="B14">Tang and Li 2010b</xref>; <xref ref-type="bibr" rid="B5">Lin et al. 2023</xref>) by the legs I and II lacking annulations (vs. present), the retrolateral tibial apophysis lacking basal apophysis (vs. present) and the embolus arising from a 3 o’clock (vs. other positions).</p><fig id="F1" position="float" orientation="portrait"><object-id xmlns:xlink="http://www.w3.org/1999/xlink" content-type="doi" xlink:type="simple">10.3897/zookeys.1175.105446.figure1</object-id><object-id xmlns:xlink="http://www.w3.org/1999/xlink" content-type="arpha" xlink:type="simple">989C0133-5BC8-593E-A341-BD422139E0CF</object-id><label>Figure 1.</label><caption><p><italic><tp:taxon-name><tp:taxon-name-part taxon-name-part-type="genus" reg="Massuria">Massuria</tp:taxon-name-part><tp:taxon-name-part taxon-name-part-type="species" reg="bandian">bandian</tp:taxon-name-part></tp:taxon-name></italic> Tang &amp; Li, 2010, female <bold>A</bold> habitus, dorsal view <bold>B</bold> same, ventral view <bold>C</bold> epigyne, dorsal view <bold>D</bold> same, ventral view. Abbreviations: <abbrev xmlns:xlink="http://www.w3.org/1999/xlink" xlink:title="copulatory duct" id="ABBRID0EUAAE" xlink:type="simple">CD</abbrev> – copulatory duct, <abbrev xmlns:xlink="http://www.w3.org/1999/xlink" xlink:title="copulatory opening" id="ABBRID0EYAAE" xlink:type="simple">CO</abbrev> – copulatory opening, <abbrev xmlns:xlink="http://www.w3.org/1999/xlink" xlink:title="fertilization duct" id="ABBRID0E3AAE" xlink:type="simple">FD</abbrev> – fertilization duct, <abbrev xmlns:xlink="http://www.w3.org/1999/xlink" xlink:title="median plate" id="ABBRID0EABAE" xlink:type="simple">MP</abbrev> – median plate, <abbrev xmlns:xlink="http://www.w3.org/1999/xlink" xlink:title="spermatheca" id="ABBRID0EEBAE" xlink:type="simple">Spe</abbrev> – spermatheca. Scale bars: 0.5 mm (<bold>A, B</bold>); 0.1 mm (<bold>C</bold>, <bold>D</bold>).</p></caption><graphic xmlns:xlink="http://www.w3.org/1999/xlink" xlink:href="zookeys-1175-299_article-105446__-g001.jpg" position="float" orientation="portrait" xlink:type="simple" id="oo_894323.jpg"><uri content-type="original_file" xlink:type="simple">https://binary.pensoft.net/fig/894323</uri></graphic></fig></tp:treatment-sec><tp:treatment-sec sec-type="description" id="SECID0ETBAE"><title>Description.</title><p><bold>Female. <italic>Habitus</italic></bold> (Fig. <xref ref-type="fig" rid="F1">1A, B</xref>). Total length 5.85. Carapace length 2.37, width 2.69, with many short club-shaped setae. Eye diameters and interdistances: <abbrev xmlns:xlink="http://www.w3.org/1999/xlink" xlink:title="anterior median eye" id="ABBRID0EBCAE" xlink:type="simple">AME</abbrev> 0.05, <abbrev xmlns:xlink="http://www.w3.org/1999/xlink" xlink:title="anterior lateral eye" id="ABBRID0EFCAE" xlink:type="simple">ALE</abbrev> 0.09, <abbrev xmlns:xlink="http://www.w3.org/1999/xlink" xlink:title="posterior median eye" id="ABBRID0EJCAE" xlink:type="simple">PME</abbrev> 0.05, <abbrev xmlns:xlink="http://www.w3.org/1999/xlink" xlink:title="posterior lateral eye" id="ABBRID0ENCAE" xlink:type="simple">PLE</abbrev> 0.07; <abbrev xmlns:xlink="http://www.w3.org/1999/xlink" xlink:title="anterior median eye" id="ABBRID0ERCAE" xlink:type="simple">AME</abbrev>–<abbrev xmlns:xlink="http://www.w3.org/1999/xlink" xlink:title="anterior median eye" id="ABBRID0EVCAE" xlink:type="simple">AME</abbrev> 0.25, <abbrev xmlns:xlink="http://www.w3.org/1999/xlink" xlink:title="anterior lateral eye" id="ABBRID0EZCAE" xlink:type="simple">ALE</abbrev>−<abbrev xmlns:xlink="http://www.w3.org/1999/xlink" xlink:title="anterior median eye" id="ABBRID0E4CAE" xlink:type="simple">AME</abbrev> 0.18, <abbrev xmlns:xlink="http://www.w3.org/1999/xlink" xlink:title="anterior lateral eye" id="ABBRID0EBDAE" xlink:type="simple">ALE</abbrev>−<abbrev xmlns:xlink="http://www.w3.org/1999/xlink" xlink:title="anterior lateral eye" id="ABBRID0EFDAE" xlink:type="simple">ALE</abbrev> 0.67, <abbrev xmlns:xlink="http://www.w3.org/1999/xlink" xlink:title="posterior median eye" id="ABBRID0EJDAE" xlink:type="simple">PME</abbrev>–<abbrev xmlns:xlink="http://www.w3.org/1999/xlink" xlink:title="posterior median eye" id="ABBRID0ENDAE" xlink:type="simple">PME</abbrev> 0.23, <abbrev xmlns:xlink="http://www.w3.org/1999/xlink" xlink:title="posterior lateral eye" id="ABBRID0ERDAE" xlink:type="simple">PLE</abbrev>−<abbrev xmlns:xlink="http://www.w3.org/1999/xlink" xlink:title="posterior median eye" id="ABBRID0EVDAE" xlink:type="simple">PME</abbrev> 0.35, <abbrev xmlns:xlink="http://www.w3.org/1999/xlink" xlink:title="posterior lateral eye" id="ABBRID0EZDAE" xlink:type="simple">PLE</abbrev>−<abbrev xmlns:xlink="http://www.w3.org/1999/xlink" xlink:title="posterior lateral eye" id="ABBRID0E4DAE" xlink:type="simple">PLE</abbrev> 1.02, <abbrev xmlns:xlink="http://www.w3.org/1999/xlink" xlink:title="anterior median eye" id="ABBRID0EBEAE" xlink:type="simple">AME</abbrev>−<abbrev xmlns:xlink="http://www.w3.org/1999/xlink" xlink:title="posterior median eye" id="ABBRID0EFEAE" xlink:type="simple">PME</abbrev> 0.27, <abbrev xmlns:xlink="http://www.w3.org/1999/xlink" xlink:title="anterior median eye" id="ABBRID0EJEAE" xlink:type="simple">AME</abbrev>-<abbrev xmlns:xlink="http://www.w3.org/1999/xlink" xlink:title="posterior lateral eye" id="ABBRID0ENEAE" xlink:type="simple">PLE</abbrev> 0.47, <abbrev xmlns:xlink="http://www.w3.org/1999/xlink" xlink:title="anterior lateral eye" id="ABBRID0EREAE" xlink:type="simple">ALE</abbrev>−<abbrev xmlns:xlink="http://www.w3.org/1999/xlink" xlink:title="posterior lateral eye" id="ABBRID0EVEAE" xlink:type="simple">PLE</abbrev> 0.20, <abbrev xmlns:xlink="http://www.w3.org/1999/xlink" xlink:title="median ocular area" id="ABBRID0EZEAE" xlink:type="simple">MOA</abbrev> 0.36 long, front width 0.35, back width 0.33. Chelicerae yellow, straight, robust, with several thick setae on frontal surface, lacking promarginal and retromarginal teeth. Endites yellow, with a distinct constriction medially, anterolaterally fan-shaped. Labium oval, longer than 2/3 of endite. Sternum (Fig. <xref ref-type="fig" rid="F1">1B</xref>) yellow, broadly oval, slightly longer than wide. Legs yellow (Fig. <xref ref-type="fig" rid="F1">1A, B</xref>), without annulation, measurements (Fig. <xref ref-type="fig" rid="F1">1A, B</xref>): I 8.75 (2.8, 1.44, 2.37, 1.41, 0.73); II 9.08 (2.74, 1.51, 2.41, 1.67, 0.75); III 5.36 (1.7, 0.82, 1.3, 0.91, 0.63); IV 5.05 (1.99, 0.83, 1.27, 0.55, 0.41); setation (Fig. <xref ref-type="fig" rid="F1">1A, B</xref>): I Fe: d1, p1; Pa: d1; Ti: v8; Mt: p2, r1, v12; II Pa: d1; Pa: d1; Ti: v8; Mt: p1, r1, v12; III Ti: d1; Mt: d1; IV: Ti: d1; Mt: d1. Abdomen (Fig. <xref ref-type="fig" rid="F1">1A, B</xref>): length 3.48, width 3.22, with a yellow cross-shaped mark on anteromedial abdomen.</p><p><bold><italic>Epigyne</italic></bold> (Fig. <xref ref-type="fig" rid="F1">1C, D</xref>). Median plate (<abbrev xmlns:xlink="http://www.w3.org/1999/xlink" xlink:title="median plate" id="ABBRID0E3FAE" xlink:type="simple">MP</abbrev>) triangular, copulatory openings (<abbrev xmlns:xlink="http://www.w3.org/1999/xlink" xlink:title="copulatory opening" id="ABBRID0EAGAE" xlink:type="simple">CO</abbrev>) located posterolateral of median plate. Copulatory ducts (<abbrev xmlns:xlink="http://www.w3.org/1999/xlink" xlink:title="copulatory duct" id="ABBRID0EEGAE" xlink:type="simple">CD</abbrev>) relatively long, as long as spermathecal length, slightly separated. Spermathecae (<abbrev xmlns:xlink="http://www.w3.org/1999/xlink" xlink:title="spermatheca" id="ABBRID0EIGAE" xlink:type="simple">Spe</abbrev>) sac-shaped, slightly curved, with several constrictions. Fertilization ducts (<abbrev xmlns:xlink="http://www.w3.org/1999/xlink" xlink:title="fertilization duct" id="ABBRID0EMGAE" xlink:type="simple">FD</abbrev>) short and broad, directed laterally.</p><p><bold>Male. <italic>Habitus</italic></bold> (Fig. <xref ref-type="fig" rid="F2">2A, B</xref>). As in female except as follows. Total length 3.53. Carapace (Fig. <xref ref-type="fig" rid="F2">2A</xref>) length 1.56, width 1.73, with several erect club-shaped setae. Eye (Fig. <xref ref-type="fig" rid="F2">2A</xref>) diameters and interdistances: <abbrev xmlns:xlink="http://www.w3.org/1999/xlink" xlink:title="anterior median eye" id="ABBRID0ECHAE" xlink:type="simple">AME</abbrev> 0.06, <abbrev xmlns:xlink="http://www.w3.org/1999/xlink" xlink:title="anterior lateral eye" id="ABBRID0EGHAE" xlink:type="simple">ALE</abbrev> 0.10, <abbrev xmlns:xlink="http://www.w3.org/1999/xlink" xlink:title="posterior median eye" id="ABBRID0EKHAE" xlink:type="simple">PME</abbrev> 0.05, <abbrev xmlns:xlink="http://www.w3.org/1999/xlink" xlink:title="posterior lateral eye" id="ABBRID0EOHAE" xlink:type="simple">PLE</abbrev> 0.09; <abbrev xmlns:xlink="http://www.w3.org/1999/xlink" xlink:title="anterior median eye" id="ABBRID0ESHAE" xlink:type="simple">AME</abbrev>–<abbrev xmlns:xlink="http://www.w3.org/1999/xlink" xlink:title="anterior median eye" id="ABBRID0EWHAE" xlink:type="simple">AME</abbrev> 0.16, <abbrev xmlns:xlink="http://www.w3.org/1999/xlink" xlink:title="anterior median eye" id="ABBRID0E1HAE" xlink:type="simple">AME</abbrev>−<abbrev xmlns:xlink="http://www.w3.org/1999/xlink" xlink:title="anterior lateral eye" id="ABBRID0E5HAE" xlink:type="simple">ALE</abbrev> 0.11, <abbrev xmlns:xlink="http://www.w3.org/1999/xlink" xlink:title="anterior lateral eye" id="ABBRID0ECIAE" xlink:type="simple">ALE</abbrev>−<abbrev xmlns:xlink="http://www.w3.org/1999/xlink" xlink:title="anterior lateral eye" id="ABBRID0EGIAE" xlink:type="simple">ALE</abbrev> 0.47, <abbrev xmlns:xlink="http://www.w3.org/1999/xlink" xlink:title="posterior median eye" id="ABBRID0EKIAE" xlink:type="simple">PME</abbrev>–<abbrev xmlns:xlink="http://www.w3.org/1999/xlink" xlink:title="posterior median eye" id="ABBRID0EOIAE" xlink:type="simple">PME</abbrev> 0.14, <abbrev xmlns:xlink="http://www.w3.org/1999/xlink" xlink:title="posterior median eye" id="ABBRID0ESIAE" xlink:type="simple">PME</abbrev>−<abbrev xmlns:xlink="http://www.w3.org/1999/xlink" xlink:title="posterior lateral eye" id="ABBRID0EWIAE" xlink:type="simple">PLE</abbrev> 0.25, <abbrev xmlns:xlink="http://www.w3.org/1999/xlink" xlink:title="posterior lateral eye" id="ABBRID0E1IAE" xlink:type="simple">PLE</abbrev>−<abbrev xmlns:xlink="http://www.w3.org/1999/xlink" xlink:title="posterior lateral eye" id="ABBRID0E5IAE" xlink:type="simple">PLE</abbrev> 0.74, <abbrev xmlns:xlink="http://www.w3.org/1999/xlink" xlink:title="anterior lateral eye" id="ABBRID0ECJAE" xlink:type="simple">ALE</abbrev>−<abbrev xmlns:xlink="http://www.w3.org/1999/xlink" xlink:title="posterior lateral eye" id="ABBRID0EGJAE" xlink:type="simple">PLE</abbrev> 0.16, <abbrev xmlns:xlink="http://www.w3.org/1999/xlink" xlink:title="anterior median eye" id="ABBRID0EKJAE" xlink:type="simple">AME</abbrev>−<abbrev xmlns:xlink="http://www.w3.org/1999/xlink" xlink:title="posterior median eye" id="ABBRID0EOJAE" xlink:type="simple">PME</abbrev> 0.18. <abbrev xmlns:xlink="http://www.w3.org/1999/xlink" xlink:title="median ocular area" id="ABBRID0ESJAE" xlink:type="simple">MOA</abbrev> 0.29 long, front width 0.26, back width 0.26. Chelicerae yellow, straight, robust, with abundant thick setae on frontal surface, lacking promarginal and retromarginal teeth. Endites yellow, with a distinct constriction medially. Labium trapezoidal. Legs yellow (Fig. <xref ref-type="fig" rid="F2">2A, B</xref>), legs I and II without annulations on patellae, tibiae, metatarsi, and tarsi; measurements: I 8.86 (2.7, 0.84, 2.25, 1.96, 1.11); II 7.67 (1.9, 0.82, 2.3, 1.84, 0.81); III 3.2 (0.95, 0.44, 0.82, 0.56, 0.43); IV 3.44 (1.12, 0.54, 0.93, 0.45, 0.4); setation (Fig. <xref ref-type="fig" rid="F2">2A, B</xref>): I Ti: d2, p1, r2, v5; Mt: p1, r2, v8; II Fe: d5; Ti: d3, p2, r1, v4; Mt: v10; III Fe: d3; Pa: d1; Ti: d3; IV: Fe: d2; Pa: d1, r1; Ti: d4; Mt: p1, r1. Abdomen (Fig. <xref ref-type="fig" rid="F2">2A, B</xref>) oval, 1.97 long, 1.19 wide, yellowish to yellow.</p><fig id="F2" position="float" orientation="portrait"><object-id xmlns:xlink="http://www.w3.org/1999/xlink" content-type="doi" xlink:type="simple">10.3897/zookeys.1175.105446.figure2</object-id><object-id xmlns:xlink="http://www.w3.org/1999/xlink" content-type="arpha" xlink:type="simple">71BB6126-1E31-5AE9-89AD-8FFD3C9452E2</object-id><label>Figure 2.</label><caption><p><italic><tp:taxon-name><tp:taxon-name-part taxon-name-part-type="genus" reg="Massuria">Massuria</tp:taxon-name-part><tp:taxon-name-part taxon-name-part-type="species" reg="bandian">bandian</tp:taxon-name-part></tp:taxon-name></italic> Tang &amp; Li, 2010, male <bold>A</bold> habitus, dorsal view <bold>B</bold> same, ventral view <bold>C</bold> palp, prolateral view <bold>D</bold> same, ventral view <bold>E</bold> same, retrolateral view. Abbreviations: <abbrev xmlns:xlink="http://www.w3.org/1999/xlink" xlink:title="embolus" id="ABBRID0E6KAE" xlink:type="simple">Em</abbrev> – embolus, <abbrev xmlns:xlink="http://www.w3.org/1999/xlink" xlink:title="retrolateral tibial apophysis" id="ABBRID0EDLAE" xlink:type="simple">RTA</abbrev> – retrolateral tibial apophysis, <abbrev xmlns:xlink="http://www.w3.org/1999/xlink" xlink:title="ventral tibial apophysis" id="ABBRID0EHLAE" xlink:type="simple">VTA</abbrev> – ventral tibial apophysis. Scale bars: 0.2 mm (<bold>A, B</bold>); 0.1 mm (<bold>C, D</bold>).</p></caption><graphic xmlns:xlink="http://www.w3.org/1999/xlink" xlink:href="zookeys-1175-299_article-105446__-g002.jpg" position="float" orientation="portrait" xlink:type="simple" id="oo_894324.jpg"><uri content-type="original_file" xlink:type="simple">https://binary.pensoft.net/fig/894324</uri></graphic></fig><p><bold><italic>Palp</italic></bold> (Fig. <xref ref-type="fig" rid="F2">2C−E</xref>). Ventral tibial apophysis (<abbrev xmlns:xlink="http://www.w3.org/1999/xlink" xlink:title="ventral tibial apophysis" id="ABBRID0E6LAE" xlink:type="simple">VTA</abbrev>) slightly shorter than tibia, directed anteriorly. Retrolateral tibial apophysis (<abbrev xmlns:xlink="http://www.w3.org/1999/xlink" xlink:title="retrolateral tibial apophysis" id="ABBRID0EDMAE" xlink:type="simple">RTA</abbrev>) longer than tibia, sub-medial part sharply pointed, with a thick spine-like tip. Embolus (<abbrev xmlns:xlink="http://www.w3.org/1999/xlink" xlink:title="embolus" id="ABBRID0EHMAE" xlink:type="simple">Em</abbrev>) arising from 6 o’clock and ending at about 2 o’clock.</p></tp:treatment-sec><tp:treatment-sec sec-type="distribution" id="SECID0ELMAE"><title>Distribution.</title><p>Known from Yunnan and Hainan (this article), China (Fig. <xref ref-type="fig" rid="F7">7</xref>).</p></tp:treatment-sec><tp:treatment-sec><!--Section generated to contain objects referenced in tp:taxon-treatment.--><fig id="F5" position="float" orientation="portrait"><object-id xmlns:xlink="http://www.w3.org/1999/xlink" content-type="doi" xlink:type="simple">10.3897/zookeys.1175.105446.figure5</object-id><object-id xmlns:xlink="http://www.w3.org/1999/xlink" content-type="arpha" xlink:type="simple">A7E64137-46A0-560F-BD4B-D6EE05596534</object-id><label>Figure 5.</label><caption><p><italic><tp:taxon-name><tp:taxon-name-part taxon-name-part-type="genus" reg="Massuria">Massuria</tp:taxon-name-part><tp:taxon-name-part taxon-name-part-type="species" reg="min">min</tp:taxon-name-part></tp:taxon-name></italic> sp. nov., female holotype. <bold>A</bold> habitus, dorsal view <bold>B</bold> same, ventral view <bold>C</bold> epigyne, dorsal view <bold>D</bold> same, ventral view. Abbreviations: <abbrev xmlns:xlink="http://www.w3.org/1999/xlink" xlink:title="copulatory duct" id="ABBRID0E4LAG" xlink:type="simple">CD</abbrev> – copulatory duct, <abbrev xmlns:xlink="http://www.w3.org/1999/xlink" xlink:title="copulatory opening" id="ABBRID0EBMAG" xlink:type="simple">CO</abbrev> – copulatory opening, <abbrev xmlns:xlink="http://www.w3.org/1999/xlink" xlink:title="fertilization duct" id="ABBRID0EFMAG" xlink:type="simple">FD</abbrev> – fertilization duct, <abbrev xmlns:xlink="http://www.w3.org/1999/xlink" xlink:title="median plate" id="ABBRID0EJMAG" xlink:type="simple">MP</abbrev> – median plate, <abbrev xmlns:xlink="http://www.w3.org/1999/xlink" xlink:title="spermatheca" id="ABBRID0ENMAG" xlink:type="simple">Spe</abbrev> – spermatheca. Scale bars: 0.5 mm (<bold>A, B</bold>); 0.1 mm (<bold>C, D</bold>).</p></caption><graphic xmlns:xlink="http://www.w3.org/1999/xlink" xlink:href="zookeys-1175-299_article-105446__-g005.jpg" position="float" orientation="portrait" xlink:type="simple" id="oo_894327.jpg"><uri content-type="original_file" xlink:type="simple">https://binary.pensoft.net/fig/894327</uri></graphic></fig><fig id="F7" position="float" orientation="portrait"><object-id xmlns:xlink="http://www.w3.org/1999/xlink" content-type="doi" xlink:type="simple">10.3897/zookeys.1175.105446.figure7</object-id><object-id xmlns:xlink="http://www.w3.org/1999/xlink" content-type="arpha" xlink:type="simple">44DC3E1E-9B4C-5634-8EE9-022F55D741A2</object-id><label>Figure 7.</label><caption><p>Location records of <italic><tp:taxon-name><tp:taxon-name-part taxon-name-part-type="genus" reg="Massuria">Massuria</tp:taxon-name-part><tp:taxon-name-part taxon-name-part-type="species" reg="bandian">bandian</tp:taxon-name-part></tp:taxon-name></italic> Tang &amp; Li, 2010, <italic><tp:taxon-name><tp:taxon-name-part taxon-name-part-type="genus" reg="Massuria">Massuria</tp:taxon-name-part><tp:taxon-name-part taxon-name-part-type="species" reg="simplex">simplex</tp:taxon-name-part></tp:taxon-name></italic> (Xu, Han &amp; Li, 2008) comb. nov. and <italic><tp:taxon-name><tp:taxon-name-part taxon-name-part-type="genus" reg="Massuria">M.</tp:taxon-name-part><tp:taxon-name-part taxon-name-part-type="species" reg="min">min</tp:taxon-name-part></tp:taxon-name></italic> sp. nov. from China.</p></caption><graphic xmlns:xlink="http://www.w3.org/1999/xlink" xlink:href="zookeys-1175-299_article-105446__-g007.jpg" position="float" orientation="portrait" xlink:type="simple" id="oo_894329.jpg"><uri content-type="original_file" xlink:type="simple">https://binary.pensoft.net/fig/894329</uri></graphic></fig></tp:treatment-sec><ref-list><ref id="B19"><mixed-citation xmlns:xlink="http://www.w3.org/1999/xlink" xlink:type="simple"><person-group><name name-style="western"><surname>Xu</surname><given-names>X</given-names></name><name name-style="western"><surname>Han</surname><given-names>X</given-names></name><name name-style="western"><surname>Li</surname><given-names>SQ</given-names></name></person-group> (<year>2008</year>) <article-title>Three new spider species of the family <tp:taxon-name><tp:taxon-name-part taxon-name-part-type="family">Thomisidae</tp:taxon-name-part></tp:taxon-name> from Hong Kong (<tp:taxon-name><tp:taxon-name-part taxon-name-part-type="class">Arachnida</tp:taxon-name-part></tp:taxon-name>: <tp:taxon-name><tp:taxon-name-part taxon-name-part-type="order">Araneae</tp:taxon-name-part></tp:taxon-name>).</article-title><source>Entomologica Fennica</source><volume>19</volume>(<issue>1</issue>): <fpage>13</fpage>–<lpage>17</lpage>. <ext-link xlink:href="10.33338/ef.84408" ext-link-type="doi" xlink:type="simple">https://doi.org/10.33338/ef.84408</ext-link></mixed-citation></ref><ref id="B14"><mixed-citation xmlns:xlink="http://www.w3.org/1999/xlink" xlink:type="simple"><person-group><name name-style="western"><surname>Tang</surname><given-names>G</given-names></name><name name-style="western"><surname>Li</surname><given-names>SQ</given-names></name></person-group> (<year>2010b</year>) <article-title>Crab spiders from Xishuangbanna, Yunnan Province, China (<tp:taxon-name><tp:taxon-name-part taxon-name-part-type="order">Araneae</tp:taxon-name-part></tp:taxon-name>, <tp:taxon-name><tp:taxon-name-part taxon-name-part-type="family">Thomisidae</tp:taxon-name-part></tp:taxon-name>).</article-title><source>Zootaxa</source><volume>2703</volume>(<issue>1</issue>): <fpage>1</fpage>–<lpage>105</lpage>. <ext-link xlink:href="10.11646/zootaxa.2703.1.1" ext-link-type="doi" xlink:type="simple">https://doi.org/10.11646/zootaxa.2703.1.1</ext-link></mixed-citation></ref><ref id="B5"><mixed-citation xmlns:xlink="http://www.w3.org/1999/xlink" xlink:type="simple"><person-group><name name-style="western"><surname>Lin</surname><given-names>YJ</given-names></name><name name-style="western"><surname>Li</surname><given-names>SQ</given-names></name><name name-style="western"><surname>Pham</surname><given-names>DS</given-names></name></person-group> (<year>2023</year>) <article-title>Taxonomic notes on some spider species (<tp:taxon-name><tp:taxon-name-part taxon-name-part-type="class">Arachnida</tp:taxon-name-part></tp:taxon-name>: <tp:taxon-name><tp:taxon-name-part taxon-name-part-type="order">Araneae</tp:taxon-name-part></tp:taxon-name>) from China and Vietnam.</article-title><source>Zoological Systematics</source><volume>48</volume>(<issue>1</issue>): <fpage>1</fpage>–<lpage>99</lpage>. <ext-link xlink:href="10.11865/zs.2023101" ext-link-type="doi" xlink:type="simple">https://doi.org/10.11865/zs.2023101</ext-link></mixed-citation></ref></ref-list></tp:taxon-treatment>
