# Supplementary material for: ﻿Notes on two species of Massuria Thorell, 1887 (Arachnida, Araneae, Thomisidae) from China with description of a new species
Source: Zookeys. 2023 Aug 18;1175:299–310. doi: 10.3897/zookeys.1175.105446 (PMC10457674; doi:10.3897/zookeys.1175.105446)
Supplement: XML Treatment for Massuria simplex [file zookeys.1175.105446-treatment2.xml]

<!DOCTYPE tp:taxon-treatment
  PUBLIC "-//TaxonX//DTD Taxonomic Treatment Publishing DTD v0 20100105//EN" "tax-treatment-NSO.dtd">
<tp:taxon-treatment xmlns:tp="http://www.plazi.org/taxpub"><tp:treatment-meta><kwd-group><label>Taxon classification</label><kwd>
                <named-content content-type="kingdom">Animalia</named-content>
              </kwd><kwd>
                <named-content content-type="order">Araneae</named-content>
              </kwd><kwd>
                <named-content content-type="family">Thomisidae</named-content>
              </kwd></kwd-group><mixed-citation publication-type="journal"><person-group><name><surname>Li</surname><given-names>Cong-zheng</given-names></name><name><surname>Yao</surname><given-names>Yan-bin</given-names></name><name><surname>Xiao</surname><given-names>Yong-hong</given-names></name><name><surname>Xu</surname><given-names>Xiang</given-names></name><name><surname>Liu</surname><given-names>Ke-ke</given-names></name></person-group><article-title>﻿Notes on two species of <italic><tp:taxon-name><tp:taxon-name-part taxon-name-part-type="genus" reg="Massuria">Massuria</tp:taxon-name-part></tp:taxon-name></italic> Thorell, 1887 (<tp:taxon-name><tp:taxon-name-part taxon-name-part-type="class">Arachnida</tp:taxon-name-part></tp:taxon-name>, <tp:taxon-name><tp:taxon-name-part taxon-name-part-type="order">Araneae</tp:taxon-name-part></tp:taxon-name>, <tp:taxon-name><tp:taxon-name-part taxon-name-part-type="family">Thomisidae</tp:taxon-name-part></tp:taxon-name>) from China with description of a new species</article-title><source>Zookeys</source><day>18</day><month>08</month><year>2023</year><volume>1175</volume><fpage>299</fpage><lpage>310</lpage><pub-id pub-id-type="doi">10.3897/zookeys.1175.105446</pub-id></mixed-citation></tp:treatment-meta><tp:nomenclature><label>﻿</label><tp:taxon-name>
              <object-id xmlns:xlink="http://www.w3.org/1999/xlink" content-type="arpha" xlink:type="simple">CA5C0685-93C1-5A72-8C4C-E1F3A66EC26B</object-id>
              <tp:taxon-name-part taxon-name-part-type="genus" reg="Massuria">Massuria</tp:taxon-name-part>
              <tp:taxon-name-part taxon-name-part-type="species" reg="simplex">simplex</tp:taxon-name-part>
            </tp:taxon-name><tp:taxon-authority>(Xu, Han &amp; Li, 2008)</tp:taxon-authority><tp:taxon-status xmlns:xlink="http://www.w3.org/1999/xlink" xlink:type="simple">comb. nov.</tp:taxon-status><xref ref-type="fig" rid="F3">Figs 3</xref><xref ref-type="fig" rid="F4">, 4</xref><xref ref-type="fig" rid="F6">, 6A, B</xref><tp:nomenclature-citation-list><tp:nomenclature-citation><tp:taxon-name>
                  <tp:taxon-name-part taxon-name-part-type="genus" reg="Pistius">Pistius</tp:taxon-name-part>
                  <tp:taxon-name-part taxon-name-part-type="species" reg="gangulyi">gangulyi</tp:taxon-name-part>
                </tp:taxon-name><comment>Yaginuma &amp; Wen, 1983: 193, fig. 1A−C (♀, misidentified).</comment></tp:nomenclature-citation><tp:nomenclature-citation><tp:taxon-name>
                  <tp:taxon-name-part taxon-name-part-type="genus" reg="Diaea">Diaea</tp:taxon-name-part>
                  <tp:taxon-name-part taxon-name-part-type="species" reg="simplex">simplex</tp:taxon-name-part>
                </tp:taxon-name><comment>Xu, Han &amp; Li, 2008: 14, fig. 1a−e (male holotype not examined). syn. nov.; Tang et al. 2010a (♂).</comment></tp:nomenclature-citation><tp:nomenclature-citation><tp:taxon-name>
                  <tp:taxon-name-part taxon-name-part-type="genus" reg="Massuria">Massuria</tp:taxon-name-part>
                  <tp:taxon-name-part taxon-name-part-type="species" reg="bellula">bellula</tp:taxon-name-part>
                </tp:taxon-name><comment>Xu, Han &amp; Li, 2008: 15, fig. 2a−c (female holotype not examined).</comment></tp:nomenclature-citation></tp:nomenclature-citation-list></tp:nomenclature><tp:treatment-sec sec-type="material" id="SECID0EMPAE"><title>Material examined.</title><p>1f, 1 m: China: Guangdong Province: Maoming City, Gaozhou City, Changpo Town, <named-content xmlns:xlink="http://www.w3.org/1999/xlink" content-type="dwc:verbatimCoordinates" xlink:type="simple"><named-content content-type="geo-json" specific-use="{&#34;type&#34;:&#34;Point&#34;,&#34;coordinates&#34;:[111.108475,22.078706]}" id="NCID0EVPAE" xlink:type="simple">22°4'43.34"N, 111°6'30.51"E</named-content></named-content>, 6.II.2022, Y.H. Zhong leg. (Tho-297, <abbrev xmlns:xlink="http://www.w3.org/1999/xlink" content-type="institution" xlink:title="Animal Specimen Museum, College of Life Science, Jinggangshan University" id="ABBRID0E1PAE" xlink:type="simple">ASM-JGSU</abbrev>).</p></tp:treatment-sec><tp:treatment-sec sec-type="diagnosis" id="SECID0E6PAE"><title>Diagnosis.</title><p>Female resembles those of <italic><tp:taxon-name><tp:taxon-name-part taxon-name-part-type="genus" reg="Massuria">M.</tp:taxon-name-part><tp:taxon-name-part taxon-name-part-type="species" reg="daizong">daizong</tp:taxon-name-part></tp:taxon-name></italic> Lin &amp; Li, 2023 (see <xref ref-type="bibr" rid="B5">Lin et al. 2023</xref>: 74, figs 66A, B, 67B) in having the sac-shaped spermathecae with many constrictions, but can be easily differentiated from it by the dorsal abdomen without a distinct marking (vs. a red face mask-like marking present in <italic><tp:taxon-name><tp:taxon-name-part taxon-name-part-type="genus" reg="Massuria">M.</tp:taxon-name-part><tp:taxon-name-part taxon-name-part-type="species" reg="daizong">daizong</tp:taxon-name-part></tp:taxon-name></italic>), the W-shaped epigynal plate (vs. M-shaped in <italic><tp:taxon-name><tp:taxon-name-part taxon-name-part-type="genus" reg="Massuria">M.</tp:taxon-name-part><tp:taxon-name-part taxon-name-part-type="species" reg="daizong">daizong</tp:taxon-name-part></tp:taxon-name></italic>), and the long longitudinal copulatory ducts (vs. short in <italic><tp:taxon-name><tp:taxon-name-part taxon-name-part-type="genus" reg="Massuria">M.</tp:taxon-name-part><tp:taxon-name-part taxon-name-part-type="species" reg="daizong">daizong</tp:taxon-name-part></tp:taxon-name></italic>) (Fig. <xref ref-type="fig" rid="F3">3C, D</xref>). Male is very similar to that of <italic><tp:taxon-name><tp:taxon-name-part taxon-name-part-type="genus" reg="Massuria">Massuria</tp:taxon-name-part><tp:taxon-name-part taxon-name-part-type="species" reg="ovalis">ovalis</tp:taxon-name-part></tp:taxon-name></italic> Tang &amp; Li, 2010 (see <xref ref-type="bibr" rid="B14">Tang and Li 2010b</xref>: 29, fig. 21A, B) in having a long embolus (<abbrev xmlns:xlink="http://www.w3.org/1999/xlink" xlink:title="embolus" id="ABBRID0EISAE" xlink:type="simple">Em</abbrev>) arising and ending at the 3 o’clock position of the tegulum, but can be recognized by the straight ventral tibial apophysis (<abbrev xmlns:xlink="http://www.w3.org/1999/xlink" xlink:title="ventral tibial apophysis" id="ABBRID0EMSAE" xlink:type="simple">VTA</abbrev>) (vs. slightly curved in <italic><tp:taxon-name><tp:taxon-name-part taxon-name-part-type="genus" reg="Massuria">M.</tp:taxon-name-part><tp:taxon-name-part taxon-name-part-type="species" reg="ovalis">ovalis</tp:taxon-name-part></tp:taxon-name></italic>) and the retrolateral tibial apophysis (<abbrev xmlns:xlink="http://www.w3.org/1999/xlink" xlink:title="retrolateral tibial apophysis" id="ABBRID0E2SAE" xlink:type="simple">RTA</abbrev>) with a ridge-like apophysis near the base (vs. lacking basal apophysis in <italic><tp:taxon-name><tp:taxon-name-part taxon-name-part-type="genus" reg="Massuria">M.</tp:taxon-name-part><tp:taxon-name-part taxon-name-part-type="species" reg="ovalis">ovalis</tp:taxon-name-part></tp:taxon-name></italic>) and thick spine-like apex (vs. very blunt in <italic><tp:taxon-name><tp:taxon-name-part taxon-name-part-type="genus" reg="Massuria">M.</tp:taxon-name-part><tp:taxon-name-part taxon-name-part-type="species" reg="ovalis">ovalis</tp:taxon-name-part></tp:taxon-name></italic>) in ventral view (Fig. <xref ref-type="fig" rid="F4">4G, H</xref>).</p><fig id="F3" position="float" orientation="portrait"><object-id xmlns:xlink="http://www.w3.org/1999/xlink" content-type="doi" xlink:type="simple">10.3897/zookeys.1175.105446.figure3</object-id><object-id xmlns:xlink="http://www.w3.org/1999/xlink" content-type="arpha" xlink:type="simple">321B8FC5-C2F8-5D45-BF20-FA26D3CC874D</object-id><label>Figure 3.</label><caption><p><italic><tp:taxon-name><tp:taxon-name-part taxon-name-part-type="genus" reg="Massuria">Massuria</tp:taxon-name-part><tp:taxon-name-part taxon-name-part-type="species" reg="simplex">simplex</tp:taxon-name-part></tp:taxon-name></italic> (Xu, Han &amp; Li, 2008) comb. nov., female <bold>A</bold> habitus, dorsal view <bold>B</bold> same, ventral view <bold>C</bold> epigyne, dorsal view <bold>D</bold> same, ventral view. Abbreviations: <abbrev xmlns:xlink="http://www.w3.org/1999/xlink" xlink:title="copulatory duct" id="ABBRID0EUUAE" xlink:type="simple">CD</abbrev> – copulatory duct, <abbrev xmlns:xlink="http://www.w3.org/1999/xlink" xlink:title="copulatory opening" id="ABBRID0EYUAE" xlink:type="simple">CO</abbrev> – copulatory opening, <abbrev xmlns:xlink="http://www.w3.org/1999/xlink" xlink:title="fertilization duct" id="ABBRID0E3UAE" xlink:type="simple">FD</abbrev> – fertilization duct, <abbrev xmlns:xlink="http://www.w3.org/1999/xlink" xlink:title="median plate" id="ABBRID0EAVAE" xlink:type="simple">MP</abbrev> – median plate, <abbrev xmlns:xlink="http://www.w3.org/1999/xlink" xlink:title="spermatheca" id="ABBRID0EEVAE" xlink:type="simple">Spe</abbrev> – spermatheca. Scale bars: 1 mm (<bold>A, B</bold>); 0.1 mm (<bold>C, D</bold>).</p></caption><graphic xmlns:xlink="http://www.w3.org/1999/xlink" xlink:href="zookeys-1175-299_article-105446__-g003.jpg" position="float" orientation="portrait" xlink:type="simple" id="oo_894325.jpg"><uri content-type="original_file" xlink:type="simple">https://binary.pensoft.net/fig/894325</uri></graphic></fig><fig id="F4" position="float" orientation="portrait"><object-id xmlns:xlink="http://www.w3.org/1999/xlink" content-type="doi" xlink:type="simple">10.3897/zookeys.1175.105446.figure4</object-id><object-id xmlns:xlink="http://www.w3.org/1999/xlink" content-type="arpha" xlink:type="simple">234CB30A-228E-5703-8D97-CA4B50BD15CA</object-id><label>Figure 4.</label><caption><p><italic><tp:taxon-name><tp:taxon-name-part taxon-name-part-type="genus" reg="Massuria">Massuria</tp:taxon-name-part><tp:taxon-name-part taxon-name-part-type="species" reg="simplex">simplex</tp:taxon-name-part></tp:taxon-name></italic> (Xu, Han &amp; Li, 2008) comb. nov., male <bold>A</bold> habitus, dorsal view <bold>B</bold> same, ventral view <bold>C</bold> carapace, frontal view <bold>D</bold> left leg I, prolateral view <bold>E</bold> palp, ventro-prolateral view <bold>F</bold> same, ventral view <bold>G</bold> same, ventro-retrolateral view <bold>H</bold> same, dorsal view. Abbreviations: <abbrev xmlns:xlink="http://www.w3.org/1999/xlink" xlink:title="embolus" id="ABBRID0EUWAE" xlink:type="simple">Em</abbrev> – embolus, <abbrev xmlns:xlink="http://www.w3.org/1999/xlink" xlink:title="retrolateral tibial apophysis" id="ABBRID0EYWAE" xlink:type="simple">RTA</abbrev> – retrolateral tibial apophysis, <abbrev xmlns:xlink="http://www.w3.org/1999/xlink" xlink:title="ventral tibial apophysis" id="ABBRID0E3WAE" xlink:type="simple">VTA</abbrev> – ventral tibial apophysis. Scale bars: 0.5 mm (<bold>A, B</bold>); 0.2 mm (<bold>D</bold>); 0.1 mm (<bold>C, E–H</bold>).</p></caption><graphic xmlns:xlink="http://www.w3.org/1999/xlink" xlink:href="zookeys-1175-299_article-105446__-g004.jpg" position="float" orientation="portrait" xlink:type="simple" id="oo_894326.jpg"><uri content-type="original_file" xlink:type="simple">https://binary.pensoft.net/fig/894326</uri></graphic></fig></tp:treatment-sec><tp:treatment-sec sec-type="description" id="SECID0ELXAE"><title>Description.</title><p><bold>Female. <italic>Habitus</italic></bold> (Figs <xref ref-type="fig" rid="F3">3A, B</xref>, <xref ref-type="fig" rid="F6">6A, B</xref>). Total length 8.07. Carapace length 3.72, width 3.52. Eye diameters and interdistances: <abbrev xmlns:xlink="http://www.w3.org/1999/xlink" xlink:title="anterior median eye" id="ABBRID0E4XAE" xlink:type="simple">AME</abbrev> 0.09, <abbrev xmlns:xlink="http://www.w3.org/1999/xlink" xlink:title="anterior lateral eye" id="ABBRID0EBYAE" xlink:type="simple">ALE</abbrev> 0.11, <abbrev xmlns:xlink="http://www.w3.org/1999/xlink" xlink:title="posterior median eye" id="ABBRID0EFYAE" xlink:type="simple">PME</abbrev> 0.07, <abbrev xmlns:xlink="http://www.w3.org/1999/xlink" xlink:title="posterior lateral eye" id="ABBRID0EJYAE" xlink:type="simple">PLE</abbrev> 0.09; <abbrev xmlns:xlink="http://www.w3.org/1999/xlink" xlink:title="anterior median eye" id="ABBRID0ENYAE" xlink:type="simple">AME</abbrev>–<abbrev xmlns:xlink="http://www.w3.org/1999/xlink" xlink:title="anterior median eye" id="ABBRID0ERYAE" xlink:type="simple">AME</abbrev> 0.41, <abbrev xmlns:xlink="http://www.w3.org/1999/xlink" xlink:title="anterior lateral eye" id="ABBRID0EVYAE" xlink:type="simple">ALE</abbrev>−<abbrev xmlns:xlink="http://www.w3.org/1999/xlink" xlink:title="anterior median eye" id="ABBRID0EZYAE" xlink:type="simple">AME</abbrev> 0.30, <abbrev xmlns:xlink="http://www.w3.org/1999/xlink" xlink:title="anterior lateral eye" id="ABBRID0E4YAE" xlink:type="simple">ALE</abbrev>−<abbrev xmlns:xlink="http://www.w3.org/1999/xlink" xlink:title="anterior lateral eye" id="ABBRID0EBZAE" xlink:type="simple">ALE</abbrev> 1.06, <abbrev xmlns:xlink="http://www.w3.org/1999/xlink" xlink:title="posterior median eye" id="ABBRID0EFZAE" xlink:type="simple">PME</abbrev>–<abbrev xmlns:xlink="http://www.w3.org/1999/xlink" xlink:title="posterior median eye" id="ABBRID0EJZAE" xlink:type="simple">PME</abbrev> 0.40, <abbrev xmlns:xlink="http://www.w3.org/1999/xlink" xlink:title="posterior lateral eye" id="ABBRID0ENZAE" xlink:type="simple">PLE</abbrev>−<abbrev xmlns:xlink="http://www.w3.org/1999/xlink" xlink:title="posterior median eye" id="ABBRID0ERZAE" xlink:type="simple">PME</abbrev> 0.50, <abbrev xmlns:xlink="http://www.w3.org/1999/xlink" xlink:title="posterior lateral eye" id="ABBRID0EVZAE" xlink:type="simple">PLE</abbrev>−<abbrev xmlns:xlink="http://www.w3.org/1999/xlink" xlink:title="posterior lateral eye" id="ABBRID0EZZAE" xlink:type="simple">PLE</abbrev> 1.48, <abbrev xmlns:xlink="http://www.w3.org/1999/xlink" xlink:title="anterior median eye" id="ABBRID0E4ZAE" xlink:type="simple">AME</abbrev>−<abbrev xmlns:xlink="http://www.w3.org/1999/xlink" xlink:title="posterior median eye" id="ABBRID0EB1AE" xlink:type="simple">PME</abbrev> 0.40, <abbrev xmlns:xlink="http://www.w3.org/1999/xlink" xlink:title="anterior median eye" id="ABBRID0EF1AE" xlink:type="simple">AME</abbrev>-<abbrev xmlns:xlink="http://www.w3.org/1999/xlink" xlink:title="posterior lateral eye" id="ABBRID0EJ1AE" xlink:type="simple">PLE</abbrev> 0.70, <abbrev xmlns:xlink="http://www.w3.org/1999/xlink" xlink:title="anterior lateral eye" id="ABBRID0EN1AE" xlink:type="simple">ALE</abbrev>−<abbrev xmlns:xlink="http://www.w3.org/1999/xlink" xlink:title="posterior lateral eye" id="ABBRID0ER1AE" xlink:type="simple">PLE</abbrev> 0.29, <abbrev xmlns:xlink="http://www.w3.org/1999/xlink" xlink:title="median ocular area" id="ABBRID0EV1AE" xlink:type="simple">MOA</abbrev> 0.54 long, front width 0.53, back width 0.54. Leg without annulation, measurements (Fig. <xref ref-type="fig" rid="F3">3A, B</xref>): I 11.6 (3.43, 1.76, 2.87, 2.32, 1.22); II 11.79 (3.65, 1.76, 2.8, 2.37, 1.21); III 5.95 (2.17, 0.79, 1.37, 1.04, 0.58); IV 6.46 (2.3, 0.69, 1.4, 1.34, 0.73); setation (Fig. <xref ref-type="fig" rid="F3">3A, B</xref>): I Fe: d4; Ti: v8; Mt: p3, r1, v16; II Pa: d1; Ti: v5; Mt: p2, r1, v13; III Ti: d3; Mt: d3, p2; IV: Ti: d3. Abdomen (Fig. <xref ref-type="fig" rid="F3">3A, B</xref>): length 4.35, width 4.98, with a brown linear mark on anteromedial abdomen.</p><p><bold><italic>Epigyne</italic></bold> (Fig. <xref ref-type="fig" rid="F3">3C, D</xref>). Median plate (<abbrev xmlns:xlink="http://www.w3.org/1999/xlink" xlink:title="median plate" id="ABBRID0EQ2AE" xlink:type="simple">MP</abbrev>) W-shaped, copulatory openings (<abbrev xmlns:xlink="http://www.w3.org/1999/xlink" xlink:title="copulatory opening" id="ABBRID0EU2AE" xlink:type="simple">CO</abbrev>) located laterally. Copulatory ducts (<abbrev xmlns:xlink="http://www.w3.org/1999/xlink" xlink:title="copulatory duct" id="ABBRID0EY2AE" xlink:type="simple">CD</abbrev>) very short, as long as 1/3 of spermathecal length. Spermathecae (<abbrev xmlns:xlink="http://www.w3.org/1999/xlink" xlink:title="spermatheca" id="ABBRID0E32AE" xlink:type="simple">Spe</abbrev>) sac-shaped, median thinner than anterior and posterior parts, with several constrictions. Fertilization ducts (<abbrev xmlns:xlink="http://www.w3.org/1999/xlink" xlink:title="fertilization duct" id="ABBRID0EA3AE" xlink:type="simple">FD</abbrev>) short and broad, directed laterally.</p><p><bold>Male. <italic>Habitus</italic></bold> (Fig. <xref ref-type="fig" rid="F4">4A−C</xref>). Total length 3.45. Carapace (Fig. <xref ref-type="fig" rid="F4">4A</xref>) broadly oval, length 1.70, width 1.82, with densely granulated trichopores. Eye (Fig. <xref ref-type="fig" rid="F4">4C</xref>) diameters and interdistances: <abbrev xmlns:xlink="http://www.w3.org/1999/xlink" xlink:title="anterior median eye" id="ABBRID0EW3AE" xlink:type="simple">AME</abbrev> 0.07, <abbrev xmlns:xlink="http://www.w3.org/1999/xlink" xlink:title="anterior lateral eye" id="ABBRID0E13AE" xlink:type="simple">ALE</abbrev> 0.09, <abbrev xmlns:xlink="http://www.w3.org/1999/xlink" xlink:title="posterior median eye" id="ABBRID0E53AE" xlink:type="simple">PME</abbrev> 0.05, <abbrev xmlns:xlink="http://www.w3.org/1999/xlink" xlink:title="posterior lateral eye" id="ABBRID0EC4AE" xlink:type="simple">PLE</abbrev> 0.07; <abbrev xmlns:xlink="http://www.w3.org/1999/xlink" xlink:title="anterior median eye" id="ABBRID0EG4AE" xlink:type="simple">AME</abbrev>–<abbrev xmlns:xlink="http://www.w3.org/1999/xlink" xlink:title="anterior median eye" id="ABBRID0EK4AE" xlink:type="simple">AME</abbrev> 0.22, <abbrev xmlns:xlink="http://www.w3.org/1999/xlink" xlink:title="anterior median eye" id="ABBRID0EO4AE" xlink:type="simple">AME</abbrev>−<abbrev xmlns:xlink="http://www.w3.org/1999/xlink" xlink:title="anterior lateral eye" id="ABBRID0ES4AE" xlink:type="simple">ALE</abbrev> 0.15, <abbrev xmlns:xlink="http://www.w3.org/1999/xlink" xlink:title="anterior lateral eye" id="ABBRID0EW4AE" xlink:type="simple">ALE</abbrev>−<abbrev xmlns:xlink="http://www.w3.org/1999/xlink" xlink:title="anterior lateral eye" id="ABBRID0E14AE" xlink:type="simple">ALE</abbrev> 0.61, <abbrev xmlns:xlink="http://www.w3.org/1999/xlink" xlink:title="posterior median eye" id="ABBRID0E54AE" xlink:type="simple">PME</abbrev>–<abbrev xmlns:xlink="http://www.w3.org/1999/xlink" xlink:title="posterior median eye" id="ABBRID0EC5AE" xlink:type="simple">PME</abbrev> 0.22, <abbrev xmlns:xlink="http://www.w3.org/1999/xlink" xlink:title="posterior median eye" id="ABBRID0EG5AE" xlink:type="simple">PME</abbrev>−<abbrev xmlns:xlink="http://www.w3.org/1999/xlink" xlink:title="posterior lateral eye" id="ABBRID0EK5AE" xlink:type="simple">PLE</abbrev> 0.29, <abbrev xmlns:xlink="http://www.w3.org/1999/xlink" xlink:title="posterior lateral eye" id="ABBRID0EO5AE" xlink:type="simple">PLE</abbrev>−<abbrev xmlns:xlink="http://www.w3.org/1999/xlink" xlink:title="posterior lateral eye" id="ABBRID0ES5AE" xlink:type="simple">PLE</abbrev> 0.88, <abbrev xmlns:xlink="http://www.w3.org/1999/xlink" xlink:title="anterior lateral eye" id="ABBRID0EW5AE" xlink:type="simple">ALE</abbrev>−<abbrev xmlns:xlink="http://www.w3.org/1999/xlink" xlink:title="posterior lateral eye" id="ABBRID0E15AE" xlink:type="simple">PLE</abbrev> 0.19, <abbrev xmlns:xlink="http://www.w3.org/1999/xlink" xlink:title="anterior median eye" id="ABBRID0E55AE" xlink:type="simple">AME</abbrev>−<abbrev xmlns:xlink="http://www.w3.org/1999/xlink" xlink:title="posterior median eye" id="ABBRID0EC6AE" xlink:type="simple">PME</abbrev> 0.20. <abbrev xmlns:xlink="http://www.w3.org/1999/xlink" xlink:title="median ocular area" id="ABBRID0EG6AE" xlink:type="simple">MOA</abbrev> 0.31 long, front width 0.31, back width 0.33. Chelicerae yellow, straight, robust, with abundant thick setae on frontal surface, lacking promarginal and retromarginal teeth. Endites yellow, with a distinct constriction medially. Labium oval, as long as 2/3 of endite. Sternum (Fig. <xref ref-type="fig" rid="F4">4B</xref>) yellow, broadly oval, wider than long. Legs yellow (Fig. <xref ref-type="fig" rid="F4">4A, B</xref>), legs I and II with brown annulations on patellae, tibiae, metatarsi, and tarsi; measurements: I 6.68 (2.04, 0.84, 1.58, 1.38, 0.84); II 6.99 (2.06, 0.87, 1.7, 1.48, 0.88); III 3.52 (0.97, 0.54, 0.88, 0.69, 0.44); IV 3.13 (0.9, 0.59, 0.82, 0.5, 0.32); setation (Fig. <xref ref-type="fig" rid="F4">4A, B</xref>): I Fe: d3, p4; Ti: d1, v4; Mt: p1, r1, v10; II Fe: d5; Ti: d1, v4; Mt: p2, r2, v6; III Fe: d2; Pa: d2; Ti: d1; IV: Fe: d2; Pa: d2, r1; Ti: d4, r1. Abdomen (Fig. <xref ref-type="fig" rid="F4">4A, B</xref>) ovoid, 1.75 long, 1.72 wide, yellow, laterally with arc-shaped filiform mark.</p><p><bold><italic>Palp</italic></bold> (Fig. <xref ref-type="fig" rid="F4">4E−H</xref>). Ventral tibial apophysis (<abbrev xmlns:xlink="http://www.w3.org/1999/xlink" xlink:title="ventral tibial apophysis" id="ABBRID0EGAAG" xlink:type="simple">VTA</abbrev>) slightly shorter than tibia, directed retrolaterally. Retrolateral tibial apophysis (<abbrev xmlns:xlink="http://www.w3.org/1999/xlink" xlink:title="retrolateral tibial apophysis" id="ABBRID0EKAAG" xlink:type="simple">RTA</abbrev>) longer than tibia, with a ridge-like apophysis and a thick spine-like tip. Embolus (<abbrev xmlns:xlink="http://www.w3.org/1999/xlink" xlink:title="embolus" id="ABBRID0EOAAG" xlink:type="simple">Em</abbrev>) arising from 3 o’clock and ending at the same position.</p></tp:treatment-sec><tp:treatment-sec sec-type="comments" id="SECID0ESAAG"><title>Comments.</title><p>It is noteworthy that the figure of the female of <italic><tp:taxon-name><tp:taxon-name-part taxon-name-part-type="genus" reg="Pistius">Pistius</tp:taxon-name-part><tp:taxon-name-part taxon-name-part-type="species" reg="gangulyi">gangulyi</tp:taxon-name-part></tp:taxon-name></italic> presented by <xref ref-type="bibr" rid="B20">Yaginuma and Wen (1983)</xref> agreed well with the specimens known from Guangdong, although they had a female specimen from Hainan as the same as the male records by <xref ref-type="bibr" rid="B13">Tang and Li (2010a)</xref>. While the holotype female of <italic><tp:taxon-name><tp:taxon-name-part taxon-name-part-type="genus" reg="Massuria">Massuria</tp:taxon-name-part><tp:taxon-name-part taxon-name-part-type="species" reg="bellula">bellula</tp:taxon-name-part></tp:taxon-name></italic> Xu, Han &amp; Li, 2008 was collected from the Tai Lung Experimental Station, Hong Kong, China by Ping-wing Chan on 30 June 1999. The male of <italic><tp:taxon-name><tp:taxon-name-part taxon-name-part-type="genus" reg="Diaea">Diaea</tp:taxon-name-part><tp:taxon-name-part taxon-name-part-type="species" reg="simplex">simplex</tp:taxon-name-part></tp:taxon-name></italic> Xu, Han &amp; Li, 2008 was also discovered by him a week later from the same locality. The latter is the same species as the first because it has all of the diagnostic features of <italic><tp:taxon-name><tp:taxon-name-part taxon-name-part-type="genus" reg="Massuria">Massuria</tp:taxon-name-part></tp:taxon-name></italic>: the pentagonal abdomen with distinct submarginal pattern and the male palpal <abbrev xmlns:xlink="http://www.w3.org/1999/xlink" xlink:title="retrolateral tibial apophysis" id="ABBRID0EICAG" xlink:type="simple">RTA</abbrev> modified into a distal process (<xref ref-type="bibr" rid="B12">Sen et al. 2015</xref>). Further examination of the male and female genitalia in this study confirms its synonymy with <italic><tp:taxon-name><tp:taxon-name-part taxon-name-part-type="genus" reg="Diaea">Diaea</tp:taxon-name-part><tp:taxon-name-part taxon-name-part-type="species" reg="simplex">simplex</tp:taxon-name-part></tp:taxon-name></italic> Xu, Han &amp; Li, 2008 (compare Fig. <xref ref-type="fig" rid="F1">1</xref> with <xref ref-type="bibr" rid="B19">Xu et al. 2008</xref>: 14, fig. 1) and the records of <italic><tp:taxon-name><tp:taxon-name-part taxon-name-part-type="genus" reg="Pistius">Pistius</tp:taxon-name-part><tp:taxon-name-part taxon-name-part-type="species" reg="gangulyi">gangulyi</tp:taxon-name-part></tp:taxon-name></italic> from Hainan in <xref ref-type="bibr" rid="B20">Yaginuma and Wen (1983)</xref> were misidentified. The species <italic><tp:taxon-name><tp:taxon-name-part taxon-name-part-type="genus" reg="Massuria">M.</tp:taxon-name-part><tp:taxon-name-part taxon-name-part-type="species" reg="bellula">bellula</tp:taxon-name-part></tp:taxon-name></italic> should thus be regarded a synonym of <italic><tp:taxon-name><tp:taxon-name-part taxon-name-part-type="genus" reg="Diaea">D.</tp:taxon-name-part><tp:taxon-name-part taxon-name-part-type="species" reg="simplex">simplex</tp:taxon-name-part></tp:taxon-name></italic> Xu, Han &amp; Li, 2008.</p></tp:treatment-sec><tp:treatment-sec sec-type="distribution" id="SECID0EIEAG"><title>Distribution.</title><p>Known only from Guangdong, Hainan (<xref ref-type="bibr" rid="B20">Yaginuma and Wen 1983</xref>; <xref ref-type="bibr" rid="B13">Tang and Li 2010a</xref>) and Hong Kong (<xref ref-type="bibr" rid="B19">Xu et al. 2008</xref>), China (Fig. <xref ref-type="fig" rid="F7">7</xref>).</p></tp:treatment-sec><tp:treatment-sec><!--Section generated to contain objects referenced in tp:taxon-treatment.--><fig id="F6" position="float" orientation="portrait"><object-id xmlns:xlink="http://www.w3.org/1999/xlink" content-type="doi" xlink:type="simple">10.3897/zookeys.1175.105446.figure6</object-id><object-id xmlns:xlink="http://www.w3.org/1999/xlink" content-type="arpha" xlink:type="simple">F33F2249-D3E7-5470-BC7E-4E673359F6D3</object-id><label>Figure 6.</label><caption><p>Photographs of living specimens from China <bold>A, B</bold><italic><tp:taxon-name><tp:taxon-name-part taxon-name-part-type="genus" reg="Massuria">Massuria</tp:taxon-name-part><tp:taxon-name-part taxon-name-part-type="species" reg="simplex">simplex</tp:taxon-name-part></tp:taxon-name></italic> (Xu, Han &amp; Li, 2008) comb. nov., female <bold>C, D</bold><italic><tp:taxon-name><tp:taxon-name-part taxon-name-part-type="genus" reg="Massuria">Massuria</tp:taxon-name-part><tp:taxon-name-part taxon-name-part-type="species" reg="min">min</tp:taxon-name-part></tp:taxon-name></italic> sp. nov., female.</p></caption><graphic xmlns:xlink="http://www.w3.org/1999/xlink" xlink:href="zookeys-1175-299_article-105446__-g006.jpg" position="float" orientation="portrait" xlink:type="simple" id="oo_894328.jpg"><uri content-type="original_file" xlink:type="simple">https://binary.pensoft.net/fig/894328</uri></graphic></fig><fig id="F1" position="float" orientation="portrait"><object-id xmlns:xlink="http://www.w3.org/1999/xlink" content-type="doi" xlink:type="simple">10.3897/zookeys.1175.105446.figure1</object-id><object-id xmlns:xlink="http://www.w3.org/1999/xlink" content-type="arpha" xlink:type="simple">989C0133-5BC8-593E-A341-BD422139E0CF</object-id><label>Figure 1.</label><caption><p><italic><tp:taxon-name><tp:taxon-name-part taxon-name-part-type="genus" reg="Massuria">Massuria</tp:taxon-name-part><tp:taxon-name-part taxon-name-part-type="species" reg="bandian">bandian</tp:taxon-name-part></tp:taxon-name></italic> Tang &amp; Li, 2010, female <bold>A</bold> habitus, dorsal view <bold>B</bold> same, ventral view <bold>C</bold> epigyne, dorsal view <bold>D</bold> same, ventral view. Abbreviations: <abbrev xmlns:xlink="http://www.w3.org/1999/xlink" xlink:title="copulatory duct" id="ABBRID0EUAAE" xlink:type="simple">CD</abbrev> – copulatory duct, <abbrev xmlns:xlink="http://www.w3.org/1999/xlink" xlink:title="copulatory opening" id="ABBRID0EYAAE" xlink:type="simple">CO</abbrev> – copulatory opening, <abbrev xmlns:xlink="http://www.w3.org/1999/xlink" xlink:title="fertilization duct" id="ABBRID0E3AAE" xlink:type="simple">FD</abbrev> – fertilization duct, <abbrev xmlns:xlink="http://www.w3.org/1999/xlink" xlink:title="median plate" id="ABBRID0EABAE" xlink:type="simple">MP</abbrev> – median plate, <abbrev xmlns:xlink="http://www.w3.org/1999/xlink" xlink:title="spermatheca" id="ABBRID0EEBAE" xlink:type="simple">Spe</abbrev> – spermatheca. Scale bars: 0.5 mm (<bold>A, B</bold>); 0.1 mm (<bold>C</bold>, <bold>D</bold>).</p></caption><graphic xmlns:xlink="http://www.w3.org/1999/xlink" xlink:href="zookeys-1175-299_article-105446__-g001.jpg" position="float" orientation="portrait" xlink:type="simple" id="oo_894323.jpg"><uri content-type="original_file" xlink:type="simple">https://binary.pensoft.net/fig/894323</uri></graphic></fig><fig id="F7" position="float" orientation="portrait"><object-id xmlns:xlink="http://www.w3.org/1999/xlink" content-type="doi" xlink:type="simple">10.3897/zookeys.1175.105446.figure7</object-id><object-id xmlns:xlink="http://www.w3.org/1999/xlink" content-type="arpha" xlink:type="simple">44DC3E1E-9B4C-5634-8EE9-022F55D741A2</object-id><label>Figure 7.</label><caption><p>Location records of <italic><tp:taxon-name><tp:taxon-name-part taxon-name-part-type="genus" reg="Massuria">Massuria</tp:taxon-name-part><tp:taxon-name-part taxon-name-part-type="species" reg="bandian">bandian</tp:taxon-name-part></tp:taxon-name></italic> Tang &amp; Li, 2010, <italic><tp:taxon-name><tp:taxon-name-part taxon-name-part-type="genus" reg="Massuria">Massuria</tp:taxon-name-part><tp:taxon-name-part taxon-name-part-type="species" reg="simplex">simplex</tp:taxon-name-part></tp:taxon-name></italic> (Xu, Han &amp; Li, 2008) comb. nov. and <italic><tp:taxon-name><tp:taxon-name-part taxon-name-part-type="genus" reg="Massuria">M.</tp:taxon-name-part><tp:taxon-name-part taxon-name-part-type="species" reg="min">min</tp:taxon-name-part></tp:taxon-name></italic> sp. nov. from China.</p></caption><graphic xmlns:xlink="http://www.w3.org/1999/xlink" xlink:href="zookeys-1175-299_article-105446__-g007.jpg" position="float" orientation="portrait" xlink:type="simple" id="oo_894329.jpg"><uri content-type="original_file" xlink:type="simple">https://binary.pensoft.net/fig/894329</uri></graphic></fig></tp:treatment-sec><ref-list><ref id="B5"><mixed-citation xmlns:xlink="http://www.w3.org/1999/xlink" xlink:type="simple"><person-group><name name-style="western"><surname>Lin</surname><given-names>YJ</given-names></name><name name-style="western"><surname>Li</surname><given-names>SQ</given-names></name><name name-style="western"><surname>Pham</surname><given-names>DS</given-names></name></person-group> (<year>2023</year>) <article-title>Taxonomic notes on some spider species (<tp:taxon-name><tp:taxon-name-part taxon-name-part-type="class">Arachnida</tp:taxon-name-part></tp:taxon-name>: <tp:taxon-name><tp:taxon-name-part taxon-name-part-type="order">Araneae</tp:taxon-name-part></tp:taxon-name>) from China and Vietnam.</article-title><source>Zoological Systematics</source><volume>48</volume>(<issue>1</issue>): <fpage>1</fpage>–<lpage>99</lpage>. <ext-link xlink:href="10.11865/zs.2023101" ext-link-type="doi" xlink:type="simple">https://doi.org/10.11865/zs.2023101</ext-link></mixed-citation></ref><ref id="B14"><mixed-citation xmlns:xlink="http://www.w3.org/1999/xlink" xlink:type="simple"><person-group><name name-style="western"><surname>Tang</surname><given-names>G</given-names></name><name name-style="western"><surname>Li</surname><given-names>SQ</given-names></name></person-group> (<year>2010b</year>) <article-title>Crab spiders from Xishuangbanna, Yunnan Province, China (<tp:taxon-name><tp:taxon-name-part taxon-name-part-type="order">Araneae</tp:taxon-name-part></tp:taxon-name>, <tp:taxon-name><tp:taxon-name-part taxon-name-part-type="family">Thomisidae</tp:taxon-name-part></tp:taxon-name>).</article-title><source>Zootaxa</source><volume>2703</volume>(<issue>1</issue>): <fpage>1</fpage>–<lpage>105</lpage>. <ext-link xlink:href="10.11646/zootaxa.2703.1.1" ext-link-type="doi" xlink:type="simple">https://doi.org/10.11646/zootaxa.2703.1.1</ext-link></mixed-citation></ref><ref id="B20"><mixed-citation xmlns:xlink="http://www.w3.org/1999/xlink" xlink:type="simple"><person-group><name name-style="western"><surname>Yaginuma</surname><given-names>T</given-names></name><name name-style="western"><surname>Wen</surname><given-names>ZG</given-names></name></person-group> (<year>1983</year>) <article-title>Chinese and Japanese spiders (II). Faculty of Letters Revue.</article-title><source>Otemon Gakuin University</source><volume>17</volume>: <fpage>187</fpage>–<lpage>205</lpage>.</mixed-citation></ref><ref id="B13"><mixed-citation xmlns:xlink="http://www.w3.org/1999/xlink" xlink:type="simple"><person-group><name name-style="western"><surname>Tang</surname><given-names>G</given-names></name><name name-style="western"><surname>Li</surname><given-names>SQ</given-names></name></person-group> (<year>2010a</year>) <article-title>Crab spiders from Hainan Island, China (<tp:taxon-name><tp:taxon-name-part taxon-name-part-type="order">Araneae</tp:taxon-name-part></tp:taxon-name>, <tp:taxon-name><tp:taxon-name-part taxon-name-part-type="family">Thomisidae</tp:taxon-name-part></tp:taxon-name>).</article-title><source>Zootaxa</source><volume>2369</volume>(<issue>1</issue>): <fpage>1</fpage>–<lpage>68</lpage>. <ext-link xlink:href="10.11646/zootaxa.2369.1.1" ext-link-type="doi" xlink:type="simple">https://doi.org/10.11646/zootaxa.2369.1.1</ext-link></mixed-citation></ref><ref id="B12"><mixed-citation xmlns:xlink="http://www.w3.org/1999/xlink" xlink:type="simple"><person-group><name name-style="western"><surname>Sen</surname><given-names>S</given-names></name><name name-style="western"><surname>Dhali</surname><given-names>DC</given-names></name><name name-style="western"><surname>Saha</surname><given-names>S</given-names></name><name name-style="western"><surname>Raychaudhuri</surname><given-names>D</given-names></name></person-group> (<year>2015</year>) <article-title>Spiders (<tp:taxon-name><tp:taxon-name-part taxon-name-part-type="order">Araneae</tp:taxon-name-part></tp:taxon-name>: <tp:taxon-name><tp:taxon-name-part taxon-name-part-type="class">Arachnida</tp:taxon-name-part></tp:taxon-name>) of reserve forests of Dooars: Gorumara National Park, Chapramari Wildlife Sanctuary and Mahananda Wildlife Sanctuary.</article-title><source>World Scientific News</source><volume>20</volume>: <fpage>1</fpage>–<lpage>339</lpage>. [N.B.: at the journal’s website meanwhile a new version (created in 2020) is online, with changed authorship: <ext-link xlink:href="http://www.worldscientificnews.com/wp-content/uploads/2015/07/WSN-20-2015-1-336.pdf" ext-link-type="uri" xlink:type="simple">http://www.worldscientificnews.com/wp-content/uploads/2015/07/WSN-20-2015-1-336.pdf</ext-link>]</mixed-citation></ref><ref id="B19"><mixed-citation xmlns:xlink="http://www.w3.org/1999/xlink" xlink:type="simple"><person-group><name name-style="western"><surname>Xu</surname><given-names>X</given-names></name><name name-style="western"><surname>Han</surname><given-names>X</given-names></name><name name-style="western"><surname>Li</surname><given-names>SQ</given-names></name></person-group> (<year>2008</year>) <article-title>Three new spider species of the family <tp:taxon-name><tp:taxon-name-part taxon-name-part-type="family">Thomisidae</tp:taxon-name-part></tp:taxon-name> from Hong Kong (<tp:taxon-name><tp:taxon-name-part taxon-name-part-type="class">Arachnida</tp:taxon-name-part></tp:taxon-name>: <tp:taxon-name><tp:taxon-name-part taxon-name-part-type="order">Araneae</tp:taxon-name-part></tp:taxon-name>).</article-title><source>Entomologica Fennica</source><volume>19</volume>(<issue>1</issue>): <fpage>13</fpage>–<lpage>17</lpage>. <ext-link xlink:href="10.33338/ef.84408" ext-link-type="doi" xlink:type="simple">https://doi.org/10.33338/ef.84408</ext-link></mixed-citation></ref></ref-list></tp:taxon-treatment>
