# Supplementary material for: ﻿Notes on two species of Massuria Thorell, 1887 (Arachnida, Araneae, Thomisidae) from China with description of a new species
Source: Zookeys. 2023 Aug 18;1175:299–310. doi: 10.3897/zookeys.1175.105446 (PMC10457674; doi:10.3897/zookeys.1175.105446)
Supplement: XML Treatment for Massuria min [file zookeys.1175.105446-treatment3.xml]

<!DOCTYPE tp:taxon-treatment
  PUBLIC "-//TaxonX//DTD Taxonomic Treatment Publishing DTD v0 20100105//EN" "tax-treatment-NSO.dtd">
<tp:taxon-treatment xmlns:tp="http://www.plazi.org/taxpub"><tp:treatment-meta><kwd-group><label>Taxon classification</label><kwd>
                <named-content content-type="kingdom">Animalia</named-content>
              </kwd><kwd>
                <named-content content-type="order">Araneae</named-content>
              </kwd><kwd>
                <named-content content-type="family">Thomisidae</named-content>
              </kwd></kwd-group><mixed-citation publication-type="journal"><person-group><name><surname>Li</surname><given-names>Cong-zheng</given-names></name><name><surname>Yao</surname><given-names>Yan-bin</given-names></name><name><surname>Xiao</surname><given-names>Yong-hong</given-names></name><name><surname>Xu</surname><given-names>Xiang</given-names></name><name><surname>Liu</surname><given-names>Ke-ke</given-names></name></person-group><article-title>﻿Notes on two species of <italic><tp:taxon-name><tp:taxon-name-part taxon-name-part-type="genus" reg="Massuria">Massuria</tp:taxon-name-part></tp:taxon-name></italic> Thorell, 1887 (<tp:taxon-name><tp:taxon-name-part taxon-name-part-type="class">Arachnida</tp:taxon-name-part></tp:taxon-name>, <tp:taxon-name><tp:taxon-name-part taxon-name-part-type="order">Araneae</tp:taxon-name-part></tp:taxon-name>, <tp:taxon-name><tp:taxon-name-part taxon-name-part-type="family">Thomisidae</tp:taxon-name-part></tp:taxon-name>) from China with description of a new species</article-title><source>Zookeys</source><day>18</day><month>08</month><year>2023</year><volume>1175</volume><fpage>299</fpage><lpage>310</lpage><pub-id pub-id-type="doi">10.3897/zookeys.1175.105446</pub-id></mixed-citation></tp:treatment-meta><tp:nomenclature><label>﻿</label><tp:taxon-name>
              <object-id xmlns:xlink="http://www.w3.org/1999/xlink" content-type="arpha" xlink:type="simple">537EC034-8CF3-5510-845B-0E4838EEA626</object-id>
              <tp:taxon-name-part taxon-name-part-type="genus" reg="Massuria">Massuria</tp:taxon-name-part>
              <tp:taxon-name-part taxon-name-part-type="species" reg="min">min</tp:taxon-name-part>
              <object-id xmlns:xlink="http://www.w3.org/1999/xlink" content-type="zoobank" xlink:type="simple">https://zoobank.org/38CB3F25-A09E-498A-B74E-BE54281F3CBE</object-id>
            </tp:taxon-name><tp:taxon-authority>Yao &amp; Li</tp:taxon-authority><tp:taxon-status xmlns:xlink="http://www.w3.org/1999/xlink" xlink:type="simple">sp. nov.</tp:taxon-status><xref ref-type="fig" rid="F5">Figs 5</xref><xref ref-type="fig" rid="F6">, 6C, D</xref></tp:nomenclature><tp:treatment-sec sec-type="type material" id="SECID0EQGAG"><title>Type material.</title><p><bold><italic>Holotype</italic></bold>: 1f: China: Fujian Province: Longyan City, Xinluo District, Jiangshan Town, <named-content xmlns:xlink="http://www.w3.org/1999/xlink" content-type="dwc:verbatimCoordinates" xlink:type="simple"><named-content content-type="geo-json" specific-use="{&#34;type&#34;:&#34;Point&#34;,&#34;coordinates&#34;:[116.981544,25.139078]}" id="NCID0E5GAG" xlink:type="simple">25°8'20.68"N, 116°58'53.56"E</named-content></named-content>, 307 m, 1.X.2022, L.F. Wei. leg. (Tho-298, <abbrev xmlns:xlink="http://www.w3.org/1999/xlink" content-type="institution" xlink:title="Animal Specimen Museum, College of Life Science, Jinggangshan University" id="ABBRID0EDHAG" xlink:type="simple">ASM-JGSU</abbrev>).</p></tp:treatment-sec><tp:treatment-sec sec-type="etymology" id="SECID0EIHAG"><title>Etymology.</title><p>The specific name refers to the Chinese abbreviation for Fujian Province; noun in apposition.</p></tp:treatment-sec><tp:treatment-sec sec-type="diagnosis" id="SECID0ENHAG"><title>Diagnosis.</title><p><italic><tp:taxon-name><tp:taxon-name-part taxon-name-part-type="genus" reg="Massuria">Massuria</tp:taxon-name-part><tp:taxon-name-part taxon-name-part-type="species" reg="min">min</tp:taxon-name-part></tp:taxon-name></italic> sp. nov. is similar to <italic><tp:taxon-name><tp:taxon-name-part taxon-name-part-type="genus" reg="Massuria">M.</tp:taxon-name-part><tp:taxon-name-part taxon-name-part-type="species" reg="bandian">bandian</tp:taxon-name-part></tp:taxon-name></italic> Tang &amp; Li, 2010 (Fig. <xref ref-type="fig" rid="F1">1A, C, D</xref>) and <italic><tp:taxon-name><tp:taxon-name-part taxon-name-part-type="genus" reg="Massuria">M.</tp:taxon-name-part><tp:taxon-name-part taxon-name-part-type="species" reg="uthoracica">uthoracica</tp:taxon-name-part></tp:taxon-name></italic> Sen, Saha &amp; Raychaudhuri, 2012 (see <xref ref-type="bibr" rid="B12">Sen et al. 2015</xref>: 64, figs 334, 337, 338) in having a triangular epigynal plate, but differs from it by the carapace with abundant spots (vs. absent in <italic><tp:taxon-name><tp:taxon-name-part taxon-name-part-type="genus" reg="Massuria">M.</tp:taxon-name-part><tp:taxon-name-part taxon-name-part-type="species" reg="bandian">bandian</tp:taxon-name-part></tp:taxon-name></italic> and <italic><tp:taxon-name><tp:taxon-name-part taxon-name-part-type="genus" reg="Massuria">M.</tp:taxon-name-part><tp:taxon-name-part taxon-name-part-type="species" reg="uthoracica">uthoracica</tp:taxon-name-part></tp:taxon-name></italic>), the long W-shaped copulatory ducts combined with a dorsal hood (vs. triangular in <italic><tp:taxon-name><tp:taxon-name-part taxon-name-part-type="genus" reg="Massuria">M.</tp:taxon-name-part><tp:taxon-name-part taxon-name-part-type="species" reg="bandian">bandian</tp:taxon-name-part></tp:taxon-name></italic>; absent in <italic><tp:taxon-name><tp:taxon-name-part taxon-name-part-type="genus" reg="Massuria">M.</tp:taxon-name-part><tp:taxon-name-part taxon-name-part-type="species" reg="uthoracica">uthoracica</tp:taxon-name-part></tp:taxon-name></italic>) and the fan-shaped spermathecae (vs. C-shaped in <italic><tp:taxon-name><tp:taxon-name-part taxon-name-part-type="genus" reg="Massuria">M.</tp:taxon-name-part><tp:taxon-name-part taxon-name-part-type="species" reg="bandian">bandian</tp:taxon-name-part></tp:taxon-name></italic>; straight in <italic><tp:taxon-name><tp:taxon-name-part taxon-name-part-type="genus" reg="Massuria">M.</tp:taxon-name-part><tp:taxon-name-part taxon-name-part-type="species" reg="uthoracica">uthoracica</tp:taxon-name-part></tp:taxon-name></italic>) (Fig. <xref ref-type="fig" rid="F5">5C, D</xref>).</p><fig id="F5" position="float" orientation="portrait"><object-id xmlns:xlink="http://www.w3.org/1999/xlink" content-type="doi" xlink:type="simple">10.3897/zookeys.1175.105446.figure5</object-id><object-id xmlns:xlink="http://www.w3.org/1999/xlink" content-type="arpha" xlink:type="simple">A7E64137-46A0-560F-BD4B-D6EE05596534</object-id><label>Figure 5.</label><caption><p><italic><tp:taxon-name><tp:taxon-name-part taxon-name-part-type="genus" reg="Massuria">Massuria</tp:taxon-name-part><tp:taxon-name-part taxon-name-part-type="species" reg="min">min</tp:taxon-name-part></tp:taxon-name></italic> sp. nov., female holotype. <bold>A</bold> habitus, dorsal view <bold>B</bold> same, ventral view <bold>C</bold> epigyne, dorsal view <bold>D</bold> same, ventral view. Abbreviations: <abbrev xmlns:xlink="http://www.w3.org/1999/xlink" xlink:title="copulatory duct" id="ABBRID0E4LAG" xlink:type="simple">CD</abbrev> – copulatory duct, <abbrev xmlns:xlink="http://www.w3.org/1999/xlink" xlink:title="copulatory opening" id="ABBRID0EBMAG" xlink:type="simple">CO</abbrev> – copulatory opening, <abbrev xmlns:xlink="http://www.w3.org/1999/xlink" xlink:title="fertilization duct" id="ABBRID0EFMAG" xlink:type="simple">FD</abbrev> – fertilization duct, <abbrev xmlns:xlink="http://www.w3.org/1999/xlink" xlink:title="median plate" id="ABBRID0EJMAG" xlink:type="simple">MP</abbrev> – median plate, <abbrev xmlns:xlink="http://www.w3.org/1999/xlink" xlink:title="spermatheca" id="ABBRID0ENMAG" xlink:type="simple">Spe</abbrev> – spermatheca. Scale bars: 0.5 mm (<bold>A, B</bold>); 0.1 mm (<bold>C, D</bold>).</p></caption><graphic xmlns:xlink="http://www.w3.org/1999/xlink" xlink:href="zookeys-1175-299_article-105446__-g005.jpg" position="float" orientation="portrait" xlink:type="simple" id="oo_894327.jpg"><uri content-type="original_file" xlink:type="simple">https://binary.pensoft.net/fig/894327</uri></graphic></fig></tp:treatment-sec><tp:treatment-sec sec-type="description" id="SECID0E1MAG"><title>Description.</title><p><bold>Female. <italic>Habitus</italic></bold> (Figs <xref ref-type="fig" rid="F5">5A, B</xref>, <xref ref-type="fig" rid="F6">6C, D</xref>). Total length 5.31. Carapace (Fig. <xref ref-type="fig" rid="F5">5A</xref>) with green spots, length 2.24, width 2.30. Eyes (Fig. <xref ref-type="fig" rid="F5">5A</xref>) diameters and interdistances: <abbrev xmlns:xlink="http://www.w3.org/1999/xlink" xlink:title="anterior median eye" id="ABBRID0EUNAG" xlink:type="simple">AME</abbrev> 0.06, <abbrev xmlns:xlink="http://www.w3.org/1999/xlink" xlink:title="anterior lateral eye" id="ABBRID0EYNAG" xlink:type="simple">ALE</abbrev> 0.09, <abbrev xmlns:xlink="http://www.w3.org/1999/xlink" xlink:title="posterior median eye" id="ABBRID0E3NAG" xlink:type="simple">PME</abbrev> 0.05, <abbrev xmlns:xlink="http://www.w3.org/1999/xlink" xlink:title="posterior lateral eye" id="ABBRID0EAOAG" xlink:type="simple">PLE</abbrev> 0.09; <abbrev xmlns:xlink="http://www.w3.org/1999/xlink" xlink:title="anterior median eye" id="ABBRID0EEOAG" xlink:type="simple">AME</abbrev>–<abbrev xmlns:xlink="http://www.w3.org/1999/xlink" xlink:title="anterior median eye" id="ABBRID0EIOAG" xlink:type="simple">AME</abbrev> 0.25, <abbrev xmlns:xlink="http://www.w3.org/1999/xlink" xlink:title="anterior lateral eye" id="ABBRID0EMOAG" xlink:type="simple">ALE</abbrev>−<abbrev xmlns:xlink="http://www.w3.org/1999/xlink" xlink:title="anterior median eye" id="ABBRID0EQOAG" xlink:type="simple">AME</abbrev> 0.16, <abbrev xmlns:xlink="http://www.w3.org/1999/xlink" xlink:title="anterior lateral eye" id="ABBRID0EUOAG" xlink:type="simple">ALE</abbrev>−<abbrev xmlns:xlink="http://www.w3.org/1999/xlink" xlink:title="anterior lateral eye" id="ABBRID0EYOAG" xlink:type="simple">ALE</abbrev> 0.63, <abbrev xmlns:xlink="http://www.w3.org/1999/xlink" xlink:title="posterior median eye" id="ABBRID0E3OAG" xlink:type="simple">PME</abbrev>–<abbrev xmlns:xlink="http://www.w3.org/1999/xlink" xlink:title="posterior median eye" id="ABBRID0EAPAG" xlink:type="simple">PME</abbrev> 0.23, <abbrev xmlns:xlink="http://www.w3.org/1999/xlink" xlink:title="posterior lateral eye" id="ABBRID0EEPAG" xlink:type="simple">PLE</abbrev>−<abbrev xmlns:xlink="http://www.w3.org/1999/xlink" xlink:title="posterior median eye" id="ABBRID0EIPAG" xlink:type="simple">PME</abbrev> 0.33, <abbrev xmlns:xlink="http://www.w3.org/1999/xlink" xlink:title="posterior lateral eye" id="ABBRID0EMPAG" xlink:type="simple">PLE</abbrev>−<abbrev xmlns:xlink="http://www.w3.org/1999/xlink" xlink:title="posterior lateral eye" id="ABBRID0EQPAG" xlink:type="simple">PLE</abbrev> 0.96, <abbrev xmlns:xlink="http://www.w3.org/1999/xlink" xlink:title="anterior median eye" id="ABBRID0EUPAG" xlink:type="simple">AME</abbrev>−<abbrev xmlns:xlink="http://www.w3.org/1999/xlink" xlink:title="posterior median eye" id="ABBRID0EYPAG" xlink:type="simple">PME</abbrev> 0.25, <abbrev xmlns:xlink="http://www.w3.org/1999/xlink" xlink:title="anterior lateral eye" id="ABBRID0E3PAG" xlink:type="simple">ALE</abbrev>−<abbrev xmlns:xlink="http://www.w3.org/1999/xlink" xlink:title="posterior lateral eye" id="ABBRID0EAQAG" xlink:type="simple">PLE</abbrev> 0.22. <abbrev xmlns:xlink="http://www.w3.org/1999/xlink" xlink:title="median ocular area" id="ABBRID0EEQAG" xlink:type="simple">MOA</abbrev> 0.34 long, front width 0.33, back width 0.33. Chelicerae yellow, straight, robust, without retromarginal or promarginal teeth. Endites yellow, medially with distinct constriction. Labium yellow, inverted U-shaped, as long as 2/3 of endite. Sternum pale to yellow, longer than wide. Legs yellow (Fig. <xref ref-type="fig" rid="F5">5A, B</xref>); measurements: I 8.15 (2.23, 1.14, 2.18, 1.8, 0.8); II 8.42 (2.23, 1.18, 2.25, 1.88, 0.88); III 4.88 (1.52, 0.83, 1.05, 0.95, 0.53); IV 5.06 (1.78, 0.71, 1.03, 0.96, 0.58); setation (Fig. <xref ref-type="fig" rid="F5">5A, B</xref>): I Fe: d4; Pa: d1; Ti: d2, v8; Mt: d1, p2, v12; II Fe: d1; Pa: d1; Ti: d1, v8; Mt: d1, p2, v11; III Pa: d1; Ti: v1; IV: Pa: d1. Abdomen (Fig. <xref ref-type="fig" rid="F5">5A, B</xref>) 3.07 long, 2.47 wide, ovoid, silver with yellow cross-shaped marks dorsally, and several yellow dots located anterolaterally.</p><fig id="F6" position="float" orientation="portrait"><object-id xmlns:xlink="http://www.w3.org/1999/xlink" content-type="doi" xlink:type="simple">10.3897/zookeys.1175.105446.figure6</object-id><object-id xmlns:xlink="http://www.w3.org/1999/xlink" content-type="arpha" xlink:type="simple">F33F2249-D3E7-5470-BC7E-4E673359F6D3</object-id><label>Figure 6.</label><caption><p>Photographs of living specimens from China <bold>A, B</bold><italic><tp:taxon-name><tp:taxon-name-part taxon-name-part-type="genus" reg="Massuria">Massuria</tp:taxon-name-part><tp:taxon-name-part taxon-name-part-type="species" reg="simplex">simplex</tp:taxon-name-part></tp:taxon-name></italic> (Xu, Han &amp; Li, 2008) comb. nov., female <bold>C, D</bold><italic><tp:taxon-name><tp:taxon-name-part taxon-name-part-type="genus" reg="Massuria">Massuria</tp:taxon-name-part><tp:taxon-name-part taxon-name-part-type="species" reg="min">min</tp:taxon-name-part></tp:taxon-name></italic> sp. nov., female.</p></caption><graphic xmlns:xlink="http://www.w3.org/1999/xlink" xlink:href="zookeys-1175-299_article-105446__-g006.jpg" position="float" orientation="portrait" xlink:type="simple" id="oo_894328.jpg"><uri content-type="original_file" xlink:type="simple">https://binary.pensoft.net/fig/894328</uri></graphic></fig><p><bold><italic>Epigyne</italic></bold> (Figs <xref ref-type="fig" rid="F5">5C, D</xref>). Median plate (<abbrev xmlns:xlink="http://www.w3.org/1999/xlink" xlink:title="median plate" id="ABBRID0EGSAG" xlink:type="simple">MP</abbrev>) triangular, copulatory openings (<abbrev xmlns:xlink="http://www.w3.org/1999/xlink" xlink:title="copulatory opening" id="ABBRID0EKSAG" xlink:type="simple">CO</abbrev>) located at antero-lateral part. Copulatory ducts (<abbrev xmlns:xlink="http://www.w3.org/1999/xlink" xlink:title="copulatory duct" id="ABBRID0EOSAG" xlink:type="simple">CD</abbrev>) W-shaped, extending from median to posterior of vulva and turn back to forward. Spermathecae (<abbrev xmlns:xlink="http://www.w3.org/1999/xlink" xlink:title="spermatheca" id="ABBRID0ESSAG" xlink:type="simple">Spe</abbrev>) fan-shaped, with several constrictions, widely separated as long as their length. Fertilization ducts (<abbrev xmlns:xlink="http://www.w3.org/1999/xlink" xlink:title="fertilization duct" id="ABBRID0EWSAG" xlink:type="simple">FD</abbrev>) short, directed anteromedially.</p><p><bold>Male.</bold> Unknown.</p></tp:treatment-sec><tp:treatment-sec sec-type="comments" id="SECID0E5SAG"><title>Comments.</title><p>At present, <italic><tp:taxon-name><tp:taxon-name-part taxon-name-part-type="genus" reg="Massuria">M.</tp:taxon-name-part><tp:taxon-name-part taxon-name-part-type="species" reg="ovalis">ovalis</tp:taxon-name-part></tp:taxon-name></italic> Tang &amp; Li, 2010 is known only from the male in mainland China; therefore, the new species may be conspecific with this species.</p></tp:treatment-sec><tp:treatment-sec sec-type="distribution" id="SECID0EPTAG"><title>Distribution.</title><p>Known only from the type locality (Fig. <xref ref-type="fig" rid="F7">7</xref>).</p><fig id="F7" position="float" orientation="portrait"><object-id xmlns:xlink="http://www.w3.org/1999/xlink" content-type="doi" xlink:type="simple">10.3897/zookeys.1175.105446.figure7</object-id><object-id xmlns:xlink="http://www.w3.org/1999/xlink" content-type="arpha" xlink:type="simple">44DC3E1E-9B4C-5634-8EE9-022F55D741A2</object-id><label>Figure 7.</label><caption><p>Location records of <italic><tp:taxon-name><tp:taxon-name-part taxon-name-part-type="genus" reg="Massuria">Massuria</tp:taxon-name-part><tp:taxon-name-part taxon-name-part-type="species" reg="bandian">bandian</tp:taxon-name-part></tp:taxon-name></italic> Tang &amp; Li, 2010, <italic><tp:taxon-name><tp:taxon-name-part taxon-name-part-type="genus" reg="Massuria">Massuria</tp:taxon-name-part><tp:taxon-name-part taxon-name-part-type="species" reg="simplex">simplex</tp:taxon-name-part></tp:taxon-name></italic> (Xu, Han &amp; Li, 2008) comb. nov. and <italic><tp:taxon-name><tp:taxon-name-part taxon-name-part-type="genus" reg="Massuria">M.</tp:taxon-name-part><tp:taxon-name-part taxon-name-part-type="species" reg="min">min</tp:taxon-name-part></tp:taxon-name></italic> sp. nov. from China.</p></caption><graphic xmlns:xlink="http://www.w3.org/1999/xlink" xlink:href="zookeys-1175-299_article-105446__-g007.jpg" position="float" orientation="portrait" xlink:type="simple" id="oo_894329.jpg"><uri content-type="original_file" xlink:type="simple">https://binary.pensoft.net/fig/894329</uri></graphic></fig></tp:treatment-sec><tp:treatment-sec><!--Section generated to contain objects referenced in tp:taxon-treatment.--><fig id="F1" position="float" orientation="portrait"><object-id xmlns:xlink="http://www.w3.org/1999/xlink" content-type="doi" xlink:type="simple">10.3897/zookeys.1175.105446.figure1</object-id><object-id xmlns:xlink="http://www.w3.org/1999/xlink" content-type="arpha" xlink:type="simple">989C0133-5BC8-593E-A341-BD422139E0CF</object-id><label>Figure 1.</label><caption><p><italic><tp:taxon-name><tp:taxon-name-part taxon-name-part-type="genus" reg="Massuria">Massuria</tp:taxon-name-part><tp:taxon-name-part taxon-name-part-type="species" reg="bandian">bandian</tp:taxon-name-part></tp:taxon-name></italic> Tang &amp; Li, 2010, female <bold>A</bold> habitus, dorsal view <bold>B</bold> same, ventral view <bold>C</bold> epigyne, dorsal view <bold>D</bold> same, ventral view. Abbreviations: <abbrev xmlns:xlink="http://www.w3.org/1999/xlink" xlink:title="copulatory duct" id="ABBRID0EUAAE" xlink:type="simple">CD</abbrev> – copulatory duct, <abbrev xmlns:xlink="http://www.w3.org/1999/xlink" xlink:title="copulatory opening" id="ABBRID0EYAAE" xlink:type="simple">CO</abbrev> – copulatory opening, <abbrev xmlns:xlink="http://www.w3.org/1999/xlink" xlink:title="fertilization duct" id="ABBRID0E3AAE" xlink:type="simple">FD</abbrev> – fertilization duct, <abbrev xmlns:xlink="http://www.w3.org/1999/xlink" xlink:title="median plate" id="ABBRID0EABAE" xlink:type="simple">MP</abbrev> – median plate, <abbrev xmlns:xlink="http://www.w3.org/1999/xlink" xlink:title="spermatheca" id="ABBRID0EEBAE" xlink:type="simple">Spe</abbrev> – spermatheca. Scale bars: 0.5 mm (<bold>A, B</bold>); 0.1 mm (<bold>C</bold>, <bold>D</bold>).</p></caption><graphic xmlns:xlink="http://www.w3.org/1999/xlink" xlink:href="zookeys-1175-299_article-105446__-g001.jpg" position="float" orientation="portrait" xlink:type="simple" id="oo_894323.jpg"><uri content-type="original_file" xlink:type="simple">https://binary.pensoft.net/fig/894323</uri></graphic></fig></tp:treatment-sec><ref-list><ref id="B12"><mixed-citation xmlns:xlink="http://www.w3.org/1999/xlink" xlink:type="simple"><person-group><name name-style="western"><surname>Sen</surname><given-names>S</given-names></name><name name-style="western"><surname>Dhali</surname><given-names>DC</given-names></name><name name-style="western"><surname>Saha</surname><given-names>S</given-names></name><name name-style="western"><surname>Raychaudhuri</surname><given-names>D</given-names></name></person-group> (<year>2015</year>) <article-title>Spiders (<tp:taxon-name><tp:taxon-name-part taxon-name-part-type="order">Araneae</tp:taxon-name-part></tp:taxon-name>: <tp:taxon-name><tp:taxon-name-part taxon-name-part-type="class">Arachnida</tp:taxon-name-part></tp:taxon-name>) of reserve forests of Dooars: Gorumara National Park, Chapramari Wildlife Sanctuary and Mahananda Wildlife Sanctuary.</article-title><source>World Scientific News</source><volume>20</volume>: <fpage>1</fpage>–<lpage>339</lpage>. [N.B.: at the journal’s website meanwhile a new version (created in 2020) is online, with changed authorship: <ext-link xlink:href="http://www.worldscientificnews.com/wp-content/uploads/2015/07/WSN-20-2015-1-336.pdf" ext-link-type="uri" xlink:type="simple">http://www.worldscientificnews.com/wp-content/uploads/2015/07/WSN-20-2015-1-336.pdf</ext-link>]</mixed-citation></ref></ref-list></tp:taxon-treatment>
